# Supplementary material for: Image generator for tabular data based on non-Euclidean metrics for CNN-based classification
Source: PLoS One. 2026 Jan 9;21(1):e0340005. doi: 10.1371/journal.pone.0340005 (PMC12788642; doi:10.1371/journal.pone.0340005)
Supplement: S1 Code — (ZIP) [file pone.0340005.s001.zip]

Archive with 8 entries (7 files):
- Nonlinear-IGTD_Code/
- Nonlinear-IGTD_Code/Euclidean_data.R
- Nonlinear-IGTD_Code/Geodesic_data.R
- Nonlinear-IGTD_Code/igtd_with_cnn_classification.py
- Nonlinear-IGTD_Code/Jensen_data.R
- Nonlinear-IGTD_Code/One_Minus_Correlation_data.R
- Nonlinear-IGTD_Code/Tropical_data.R
- Nonlinear-IGTD_Code/Wasserstein_data.R
