# Supplementary material for: Image generator for tabular data based on non-Euclidean metrics for CNN-based classification
Source: PLoS One. 2026 Jan 9;21(1):e0340005. doi: 10.1371/journal.pone.0340005 (PMC12788642; doi:10.1371/journal.pone.0340005)
Supplement: S1 Code — (ZIP) [file pone.0340005.s001.zip › Nonlinear-IGTD_Code/igtd_with_cnn_classification.py]

# -*- coding: utf-8 -*-
"""IGTD_with_CNN_classification.ipynb

Automatically generated by Colab.

Original file is located at
    https://colab.research.google.com/drive/12vjcxsYMgnYDW8CU6mHYGGlhadCe2PHC

# IGTD
"""

from scipy.stats import spearmanr, rankdata, wasserstein_distance
from scipy.spatial.distance import pdist, squareform
from sklearn.manifold import Isomap
from sklearn.metrics.pairwise import pairwise_distances

import matplotlib.pyplot as plt
import numpy as np
import os
import pandas as pd
import shutil
import time
import _pickle as cp
import sys
from astropy.stats import median_absolute_deviation


def select_features_by_variation(data, variation_measure='var', threshold=None, num=None, draw_histogram=False,
                                 bins=100, log=False):
    '''
    This function evaluates the variations of individual features and returns the indices of features with large
    variations. Missing values are ignored in evaluating variation.

    Parameters:
    -----------
    data: numpy array or pandas data frame of numeric values, with a shape of [n_samples, n_features].
    variation_metric: string indicating the metric used for evaluating feature variation. 'var' indicates variance;
        'std' indicates standard deviation; 'mad' indicates median absolute deviation. Default is 'var'.
    threshold: float. Features with a variation larger than threshold will be selected. Default is None.
    num: positive integer. It is the number of features to be selected based on variation.
        The number of selected features will be the smaller of num and the total number of
        features with non-missing variations. Default is None. threshold and portion can not take values
        and be used simultaneously.
    draw_histogram: boolean, whether to draw a histogram of feature variations. Default is False.
    bins: positive integer, the number of bins in the histogram. Default is the smaller of 50 and the number of
        features with non-missing variations.
    log: boolean, indicating whether the histogram should be drawn on log scale.


    Returns:
    --------
    indices: 1-D numpy array containing the indices of selected features. If both threshold and
        portion are None, indices will be an empty array.
    '''

    if isinstance(data, pd.DataFrame):
        data = data.values
    elif not isinstance(data, np.ndarray):
        print('Input data must be a numpy array or pandas data frame')
        sys.exit(1)

    if variation_measure == 'std':
        v_all = np.nanstd(a=data, axis=0)
    elif variation_measure == 'mad':
        v_all = median_absolute_deviation(data=data, axis=0, ignore_nan=True)
    else:
        v_all = np.nanvar(a=data, axis=0)

    indices = np.where(np.invert(np.isnan(v_all)))[0]
    v = v_all[indices]

    if draw_histogram:
        if len(v) < 50:
            print('There must be at least 50 features with variation measures to draw a histogram')
        else:
            bins = int(min(bins, len(v)))
            _ = plt.hist(v, bins=bins, log=log)
            plt.show()

    if threshold is None and num is None:
        return np.array([])
    elif threshold is not None and num is not None:
        print('threshold and portion can not be used simultaneously. Only one of them can take a real value')
        sys.exit(1)

    if threshold is not None:
        indices = indices[np.where(v > threshold)[0]]
    else:
        n_f = int(min(num, len(v)))
        indices = indices[np.argsort(-v)[:n_f]]

    indices = np.sort(indices)

    return indices


def min_max_transform(data):
    '''
    This function does a linear transformation of each feature, so that the minimum and maximum values of a
    feature are 0 and 1, respectively.

    Input:
    data: an input data array with a size of [n_sample, n_feature]
    Return:
    norm_data: the data array after transformation
    '''

    norm_data = np.empty(data.shape)
    norm_data.fill(np.nan)
    for i in range(data.shape[1]):
        v = data[:, i].copy()
        if np.max(v) == np.min(v):
            norm_data[:, i] = 0
        else:
            v = (v - np.min(v)) / (np.max(v) - np.min(v))
            norm_data[:, i] = v
    return norm_data

def tropical_distance(u, v):
  diff = u - v
  return np.max(diff) - np.min(diff)

def generate_feature_distance_ranking(data, method='Pearson'):
    '''
    This function generates ranking of distances/dissimilarities between features for tabular data.

    Input:
    data: input data, n_sample by n_feature
    method: 'Euclidean' calculates similarity between features based on Euclidean distance;
        'Pearson' uses Pearson correlation coefficient to evaluate similarity between features;
        'Spearman' uses Spearman correlation coefficient to evaluate similarity between features;
        'set' uses Jaccard index to evaluate similarity between features that are binary variables.

    Return:
    ranking: symmetric ranking matrix based on dissimilarity
    corr: matrix of distances between features
    '''

    num = data.shape[1]
    if method == 'Pearson':
        corr = np.corrcoef(np.transpose(data))
    elif method == 'Spearman':
        corr = spearmanr(data).correlation
    elif method == 'Euclidean':
        corr = squareform(pdist(np.transpose(data), metric='euclidean'))
        corr = np.max(corr) - corr
        corr = corr / np.max(corr)
    elif method == 'set':  # This is the new set operation to calculate similarity. It does not tolerate all-zero features.
        corr1 = np.dot(np.transpose(data), data)
        corr2 = data.shape[0] - np.dot(np.transpose(1 - data), 1 - data)
        corr = corr1 / corr2
    elif method == 'Wasserstein':
        corr = squareform(pdist(np.transpose(data), lambda u, v: wasserstein_distance(u, v)))
        corr = np.max(corr) - corr
        corr = corr / np.max(corr)
    elif method == 'Jensen':
        corr = squareform(pdist(np.transpose(data), metric='jensenshannon'))
        corr = np.max(corr) - corr
        corr = corr / np.max(corr)
    elif method == 'Geodesic':
      isomap = Isomap(n_components = 3)
      embedding = isomap.fit_transform(np.transpose(data))
      corr = pairwise_distances(embedding, metric = 'euclidean')
      corr = np.max(corr) - corr
      corr = corr / np.max(corr)
    elif method == 'Tropical':
      corr = squareform(pdist(np.transpose(data), metric= tropical_distance))
      corr = np.max(corr) - corr
      corr = corr / np.max(corr)


    corr = 1 - corr
    corr = np.around(a=corr, decimals=10)

    tril_id = np.tril_indices(num, k=-1)
    rank = rankdata(corr[tril_id])
    ranking = np.zeros((num, num))
    ranking[tril_id] = rank
    ranking = ranking + np.transpose(ranking)

    return ranking, corr


def generate_matrix_distance_ranking(num_r, num_c, method='Euclidean', num=None):
    '''
    This function calculates the ranking of distances between all pairs of entries in a matrix of size num_r by num_c.

    Input:
    num_r: number of rows in the matrix
    num_c: number of columns in the matrix
    method: method used to calculate distance. Can be 'Euclidean' or 'Manhattan'.
    num: number of real features. If None, num = num_r * num_c. If num < num_r * num_c, num_r * num_c - num
        zeros will be padded to the image representation.

    Return:
    coordinate: a num-by-2 matrix giving the coordinates of elements in the matrix.
    ranking: a num-by-num matrix giving the ranking of pair-wise distance.

    '''

    if num is None:
        num = num_r * num_c

    # generate the coordinates of elements in a matrix
    for r in range(num_r):
        if r == 0:
            coordinate = np.transpose(np.vstack((np.zeros(num_c), range(num_c))))
        else:
            coordinate = np.vstack((coordinate, np.transpose(np.vstack((np.ones(num_c) * r, range(num_c))))))
    coordinate = coordinate[:num, :]

    # calculate the closeness of the elements
    cord_dist = np.zeros((num, num))
    if method == 'Euclidean':
        for i in range(num):
            cord_dist[i, :] = np.sqrt(np.square(coordinate[i, 0] * np.ones(num) - coordinate[:, 0]) +
                                     np.square(coordinate[i, 1] * np.ones(num) - coordinate[:, 1]))
    elif method == 'Manhattan':
        for i in range(num):
            cord_dist[i, :] = np.abs(coordinate[i, 0] * np.ones(num) - coordinate[:, 0]) + \
                             np.abs(coordinate[i, 1] * np.ones(num) - coordinate[:, 1])

    # generate the ranking based on distance
    tril_id = np.tril_indices(num, k=-1)
    rank = rankdata(cord_dist[tril_id])
    ranking = np.zeros((num, num))
    ranking[tril_id] = rank
    ranking = ranking + np.transpose(ranking)

    coordinate = np.int64(coordinate)
    return (coordinate[:, 0], coordinate[:, 1]), ranking


def IGTD_absolute_error(source, target, max_step=1000, switch_t=0, val_step=50, min_gain=0.00001, random_state=1,
                        save_folder=None, file_name=''):
    '''
    This function switches the order of rows (columns) in the source ranking matrix to make it similar to the target
    ranking matrix. In each step, the algorithm randomly picks a row that has not been switched with others for
    the longest time and checks all possible switch of this row, and selects the switch that reduces the
    dissimilarity most. Dissimilarity (i.e. the error) is the summation of absolute difference of
    lower triangular elements between the rearranged source ranking matrix and the target ranking matrix.

    Input:
    source: a symmetric ranking matrix with zero diagonal elements.
    target: a symmetric ranking matrix with zero diagonal elements. 'source' and 'target' should have the same size.
    max_step: the maximum steps that the algorithm should run if never converges.
    switch_t: the threshold to determine whether feature switching should happen
    val_step: number of steps for checking gain on the objective function to determine convergence
    min_gain: if the objective function is not improved more than 'min_gain' in 'val_step' steps,
        the algorithm terminates.
    random_state: for setting random seed.
    save_folder: a path to save the picture of source ranking matrix in the optimization process.
    file_name: a string as part of the file names for saving results

    Return:
    index_record: indices to rearrange the rows(columns) in source obtained the optimization process
    err_record: error obtained in the optimization process
    run_time: the time at which each step is completed in the optimization process
    '''

    np.random.RandomState(seed=random_state)
    if os.path.exists(save_folder):
        shutil.rmtree(save_folder)
    os.mkdir(save_folder)

    source = source.copy()
    num = source.shape[0]
    tril_id = np.tril_indices(num, k=-1)
    index = np.array(range(num))
    index_record = np.empty((max_step + 1, num))
    index_record.fill(np.nan)
    index_record[0, :] = index.copy()

    # calculate the error associated with each row
    err_v = np.empty(num)
    err_v.fill(np.nan)
    for i in range(num):
        err_v[i] = np.sum(np.abs(source[i, 0:i] - target[i, 0:i])) + \
                   np.sum(np.abs(source[(i + 1):, i] - target[(i + 1):, i]))

    step_record = -np.ones(num)
    err_record = [np.sum(abs(source[tril_id] - target[tril_id]))]
    pre_err = err_record[0]
    t1 = time.time()
    run_time = [0]

    for s in range(max_step):
        delta = - np.ones(num) * np.inf

        # randomly pick a row that has not been considered for the longest time
        idr = np.where(step_record == np.min(step_record))[0]
        ii = idr[np.random.permutation(len(idr))[0]]

        for jj in range(num):
            if jj == ii:
                continue

            if ii < jj:
                i = ii
                j = jj
            else:
                i = jj
                j = ii

            err_ori = err_v[i] + err_v[j] - np.abs(source[j, i] - target[j, i])

            err_i = np.sum(np.abs(source[j, :i] - target[i, :i])) + \
                    np.sum(np.abs(source[(i + 1):j, j] - target[(i + 1):j, i])) + \
                    np.sum(np.abs(source[(j + 1):, j] - target[(j + 1):, i])) + np.abs(source[i, j] - target[j, i])
            err_j = np.sum(np.abs(source[i, :i] - target[j, :i])) + \
                    np.sum(np.abs(source[i, (i + 1):j] - target[j, (i + 1):j])) + \
                    np.sum(np.abs(source[(j + 1):, i] - target[(j + 1):, j])) + np.abs(source[i, j] - target[j, i])
            err_test = err_i + err_j - np.abs(source[i, j] - target[j, i])

            delta[jj] = err_ori - err_test

        delta_norm = delta / pre_err
        id = np.where(delta_norm >= switch_t)[0]
        if len(id) > 0:
            jj = np.argmax(delta)

            # Update the error associated with each row
            if ii < jj:
                i = ii
                j = jj
            else:
                i = jj
                j = ii
            for k in range(num):
                if k < i:
                    err_v[k] = err_v[k] - np.abs(source[i, k] - target[i, k]) - np.abs(source[j, k] - target[j, k]) + \
                               np.abs(source[j, k] - target[i, k]) + np.abs(source[i, k] - target[j, k])
                elif k == i:
                    err_v[k] = np.sum(np.abs(source[j, :i] - target[i, :i])) + \
                    np.sum(np.abs(source[(i + 1):j, j] - target[(i + 1):j, i])) + \
                    np.sum(np.abs(source[(j + 1):, j] - target[(j + 1):, i])) + np.abs(source[i, j] - target[j, i])
                elif k < j:
                    err_v[k] = err_v[k] - np.abs(source[k, i] - target[k, i]) - np.abs(source[j, k] - target[j, k]) + \
                               np.abs(source[k, j] - target[k, i]) + np.abs(source[i, k] - target[j, k])
                elif k == j:
                    err_v[k] = np.sum(np.abs(source[i, :i] - target[j, :i])) + \
                    np.sum(np.abs(source[i, (i + 1):j] - target[j, (i + 1):j])) + \
                    np.sum(np.abs(source[(j + 1):, i] - target[(j + 1):, j])) + np.abs(source[i, j] - target[j, i])
                else:
                    err_v[k] = err_v[k] - np.abs(source[k, i] - target[k, i]) - np.abs(source[k, j] - target[k, j]) + \
                               np.abs(source[k, j] - target[k, i]) + np.abs(source[k, i] - target[k, j])

            # switch rows i and j
            ii_v = source[ii, :].copy()
            jj_v = source[jj, :].copy()
            source[ii, :] = jj_v
            source[jj, :] = ii_v
            ii_v = source[:, ii].copy()
            jj_v = source[:, jj].copy()
            source[:, ii] = jj_v
            source[:, jj] = ii_v
            err = pre_err - delta[jj]

            # update rearrange index
            t = index[ii]
            index[ii] = index[jj]
            index[jj] = t

            # update step record
            step_record[ii] = s
            step_record[jj] = s
        else:
            # error is not changed due to no switch
            err = pre_err

            # update step record
            step_record[ii] = s

        err_record.append(err)
        print('Step ' + str(s) + ' err: ' + str(err))
        index_record[s + 1, :] = index.copy()
        run_time.append(time.time() - t1)

        if s > val_step:
            if np.sum((err_record[-val_step - 1] - np.array(err_record[(-val_step):])) / err_record[
                -val_step - 1] >= min_gain) == 0:
                break

        pre_err = err

    index_record = index_record[:len(err_record), :].astype(np.int64)
    if save_folder is not None:
        pd.DataFrame(index_record).to_csv(save_folder + '/' + file_name + '_index.txt', header=False, index=False,
            sep='\t', lineterminator='\r\n')
        pd.DataFrame(np.transpose(np.vstack((err_record, np.array(range(s + 2))))),
            columns=['error', 'steps']).to_csv(save_folder + '/' + file_name + '_error_and_step.txt',
            header=True, index=False, sep='\t', lineterminator='\r\n')
        pd.DataFrame(np.transpose(np.vstack((err_record, run_time))), columns=['error', 'run_time']).to_csv(
            save_folder + '/' + file_name + '_error_and_time.txt', header=True, index=False, sep='\t',
            lineterminator='\r\n')

    return index_record, err_record, run_time


def IGTD_square_error(source, target, max_step=1000, switch_t=0, val_step=50, min_gain=0.00001, random_state=1,
                      save_folder=None, file_name=''):
    '''
    This function switches the order of rows (columns) in the source ranking matrix to make it similar to the target
    ranking matrix. In each step, the algorithm randomly picks a row that has not been switched with others for
    the longest time and checks all possible switch of this row, and selects the switch that reduces the
    dissimilarity most. Dissimilarity (i.e. the error) is the summation of squared difference of
    lower triangular elements between the rearranged source ranking matrix and the target ranking matrix.

    Input:
    source: a symmetric ranking matrix with zero diagonal elements.
    target: a symmetric ranking matrix with zero diagonal elements. 'source' and 'target' should have the same size.
    max_step: the maximum steps that the algorithm should run if never converges.
    switch_t: the threshold to determine whether feature switching should happen
    val_step: number of steps for checking gain on the objective function to determine convergence
    min_gain: if the objective function is not improved more than 'min_gain' in 'val_step' steps,
        the algorithm terminates.
    random_state: for setting random seed.
    save_folder: a path to save the picture of source ranking matrix in the optimization process.
    file_name: a string as part of the file names for saving results

    Return:
    index_record: ordering index to rearrange the rows(columns) in 'source' in the optimization process
    err_record: the error history in the optimization process
    run_time: the time at which each step is finished in the optimization process
    '''


    np.random.RandomState(seed=random_state)
    if os.path.exists(save_folder):
        shutil.rmtree(save_folder)
    os.mkdir(save_folder)

    source = source.copy()
    num = source.shape[0]
    tril_id = np.tril_indices(num, k=-1)
    index = np.array(range(num))
    index_record = np.empty((max_step + 1, num))
    index_record.fill(np.nan)
    index_record[0, :] = index.copy()

    # calculate the error associated with each row
    err_v = np.empty(num)
    err_v.fill(np.nan)
    for i in range(num):
        err_v[i] = np.sum(np.square(source[i, 0:i] - target[i, 0:i])) + \
                   np.sum(np.square(source[(i + 1):, i] - target[(i + 1):, i]))

    step_record = -np.ones(num)
    err_record = [np.sum(np.square(source[tril_id] - target[tril_id]))]
    pre_err = err_record[0]
    t1 = time.time()
    run_time = [0]

    for s in range(max_step):
        delta = - np.ones(num) * np.inf

        # randomly pick a row that has not been considered for the longest time
        idr = np.where(step_record == np.min(step_record))[0]
        ii = idr[np.random.permutation(len(idr))[0]]

        for jj in range(num):
            if jj == ii:
                continue

            if ii < jj:
                i = ii
                j = jj
            else:
                i = jj
                j = ii

            err_ori = err_v[i] + err_v[j] - np.square(source[j, i] - target[j, i])

            err_i = np.sum(np.square(source[j, :i] - target[i, :i])) + \
                    np.sum(np.square(source[(i + 1):j, j] - target[(i + 1):j, i])) + \
                    np.sum(np.square(source[(j + 1):, j] - target[(j + 1):, i])) + np.square(source[i, j] - target[j, i])
            err_j = np.sum(np.square(source[i, :i] - target[j, :i])) + \
                    np.sum(np.square(source[i, (i + 1):j] - target[j, (i + 1):j])) + \
                    np.sum(np.square(source[(j + 1):, i] - target[(j + 1):, j])) + np.square(source[i, j] - target[j, i])
            err_test = err_i + err_j - np.square(source[i, j] - target[j, i])

            delta[jj] = err_ori - err_test

        delta_norm = delta / pre_err
        id = np.where(delta_norm >= switch_t)[0]
        if len(id) > 0:
            jj = np.argmax(delta)

            # Update the error associated with each row
            if ii < jj:
                i = ii
                j = jj
            else:
                i = jj
                j = ii
            for k in range(num):
                if k < i:
                    err_v[k] = err_v[k] - np.square(source[i, k] - target[i, k]) - np.square(source[j, k] - target[j, k]) + \
                               np.square(source[j, k] - target[i, k]) + np.square(source[i, k] - target[j, k])
                elif k == i:
                    err_v[k] = np.sum(np.square(source[j, :i] - target[i, :i])) + \
                        np.sum(np.square(source[(i + 1):j, j] - target[(i + 1):j, i])) + \
                        np.sum(np.square(source[(j + 1):, j] - target[(j + 1):, i])) + np.square(source[i, j] - target[j, i])
                elif k < j:
                    err_v[k] = err_v[k] - np.square(source[k, i] - target[k, i]) - np.square(source[j, k] - target[j, k]) + \
                               np.square(source[k, j] - target[k, i]) + np.square(source[i, k] - target[j, k])
                elif k == j:
                    err_v[k] = np.sum(np.square(source[i, :i] - target[j, :i])) + \
                        np.sum(np.square(source[i, (i + 1):j] - target[j, (i + 1):j])) + \
                        np.sum(np.square(source[(j + 1):, i] - target[(j + 1):, j])) + np.square(source[i, j] - target[j, i])
                else:
                    err_v[k] = err_v[k] - np.square(source[k, i] - target[k, i]) - np.square(source[k, j] - target[k, j]) + \
                               np.square(source[k, j] - target[k, i]) + np.square(source[k, i] - target[k, j])

            # switch rows i and j
            ii_v = source[ii, :].copy()
            jj_v = source[jj, :].copy()
            source[ii, :] = jj_v
            source[jj, :] = ii_v
            ii_v = source[:, ii].copy()
            jj_v = source[:, jj].copy()
            source[:, ii] = jj_v
            source[:, jj] = ii_v
            err = pre_err - delta[jj]

            # update rearrange index
            t = index[ii]
            index[ii] = index[jj]
            index[jj] = t

            # update step record
            step_record[ii] = s
            step_record[jj] = s
        else:
            # error is not changed due to no switch
            err = pre_err

            # update step record
            step_record[ii] = s

        err_record.append(err)
        print('Step ' + str(s) + ' err: ' + str(err))
        index_record[s + 1, :] = index.copy()
        run_time.append(time.time() - t1)

        if s > val_step:
            if np.sum((err_record[-val_step - 1] - np.array(err_record[(-val_step):])) / err_record[
                -val_step - 1] >= min_gain) == 0:
                break

        pre_err = err

    index_record = index_record[:len(err_record), :].astype(np.int64)
    if save_folder is not None:
        pd.DataFrame(index_record).to_csv(save_folder + '/' + file_name + '_index.txt', header=False, index=False,
            sep='\t', lineterminator='\r\n')
        pd.DataFrame(np.transpose(np.vstack((err_record, np.array(range(s + 2))))),
            columns=['error', 'steps']).to_csv(save_folder + '/' + file_name + '_error_and_step.txt',
            header=True, index=False, sep='\t', lineterminator='\r\n')
        pd.DataFrame(np.transpose(np.vstack((err_record, run_time))), columns=['error', 'run_time']).to_csv(
            save_folder + '/' + file_name + '_error_and_time.txt', header=True, index=False, sep='\t',
            lineterminator='\r\n')

    return index_record, err_record, run_time


def IGTD(source, target, err_measure='abs', max_step=1000, switch_t=0, val_step=50, min_gain=0.00001, random_state=1,
         save_folder=None, file_name=''):
    '''
    This is just a wrapper function that wraps the two search functions using different error measures.
    '''

    if err_measure == 'abs':
        index_record, err_record, run_time = IGTD_absolute_error(source=source,
            target=target, max_step=max_step, switch_t=switch_t, val_step=val_step, min_gain=min_gain,
            random_state=random_state, save_folder=save_folder, file_name=file_name)
    if err_measure == 'squared':
        index_record, err_record, run_time = IGTD_square_error(source=source,
            target=target, max_step=max_step, switch_t=switch_t, val_step=val_step, min_gain=min_gain,
            random_state=random_state, save_folder=save_folder, file_name=file_name)

    return index_record, err_record, run_time


def generate_image_data(data, index, num_row, num_column, coord, image_folder=None, file_name=''):
    '''
    This function generates the data in image format according to rearrangement indices. It saves the data
    sample-by-sample in both txt files and image files

    Input:
    data: original tabular data, 2D array or data frame, n_samples by n_features
    index: indices of features obtained through optimization, according to which the features can be
        arranged into a num_r by num_c image.
    num_row: number of rows in image
    num_column: number of columns in image
    coord: coordinates of features in the image/matrix
    image_folder: directory to save the image and txt data files. If none, no data file is saved
    file_name: a string as a part of the file names to save data

    Return:
    image_data: the generated data, a 3D numpy array. The third dimension is across samples. The range of values
        is [0, 255]. Small values actually indicate high values in the original data.
    samples: the names of indices of the samples
    '''

    if isinstance(data, pd.DataFrame):
        samples = data.index.map(np.str_)
        data = data.values
    else:
        samples = [str(i) for i in range(data.shape[0])]

    if os.path.exists(image_folder):
        shutil.rmtree(image_folder)
    os.mkdir(image_folder)

    data_2 = data.copy()
    data_2 = data_2[:, index]
    max_v = np.max(data_2)
    min_v = np.min(data_2)
    data_2 = 255 - (data_2 - min_v) / (max_v - min_v) * 255 # Black color in heatmap indicates high value

    image_data = np.empty((num_row, num_column, data_2.shape[0]))
    image_data.fill(np.nan)
    for i in range(data_2.shape[0]):
        data_i = np.empty((num_row, num_column))
        data_i.fill(np.nan)
        data_i[coord] = data_2[i, :]

        # find nan in data_i and change them to 255
        idd = np.where(np.isnan(data_i))
        data_i[idd] = 255

        image_data[:, :, i] = data_i
        image_data[:, :, i] = 255 - image_data[:, :, i] # High values in the array format of image data correspond
                                                        # to high values in tabular data
        if image_folder is not None:
            fig = plt.figure()
            plt.imshow(data_i, cmap='gray', vmin=0, vmax=255)
            plt.axis('scaled')
            plt.savefig(fname=image_folder + '/' + file_name + '_' + samples[i] + '_image.pdf', bbox_inches='tight',
                        pad_inches=0)
            plt.close(fig)

            pd.DataFrame(image_data[:, :, i], index=None, columns=None).to_csv(image_folder + '/' + file_name + '_'
                + samples[i] + '_data.txt', header=None, index=None, sep='\t', lineterminator='\r\n')

    return image_data, samples


def table_to_image(norm_d, scale, fea_dist_method, image_dist_method, save_image_size, max_step, val_step, normDir,
                   error, switch_t=0, min_gain=0.00001):
    '''
    This function converts tabular data into images using the IGTD algorithm.

    Input:
    norm_d: a 2D array or data frame, which is the tabular data. Its size is n_samples by n_features
    scale: a list of two positive integers. It includes the numbers of pixel rows and columns in the image
        representation. The total number of pixels should not be smaller than the number of features,
        i.e. scale[0] * scale[1] >= n_features.
    fea_dist_method: a string indicating the method used for calculating the pairwise distances between features,
        for which there are three options.
        'Pearson' uses the Pearson correlation coefficient to evaluate the similarity between features.
        'Spearman' uses the Spearman correlation coefficient to evaluate the similarity between features.
        'set' uses the Jaccard index to evaluate the similarity between features that are binary variables.
    image_dist_method: a string indicating the method used for calculating the distances between pixels in image.
        It can be either 'Euclidean' or 'Manhattan'.
    save_image_size: size of images (in inches) for saving visual results.
    max_step: the maximum number of iterations that the IGTD algorithm will run if never converges.
    val_step: the number of iterations for determining algorithm convergence. If the error reduction rate is smaller than
        min_gain for val_step iterations, the algorithm converges.
    normDir: a string indicating the directory to save result files.
    error: a string indicating the function to evaluate the difference between feature distance ranking and pixel
        distance ranking. 'abs' indicates the absolute function. 'squared' indicates the square function.
    switch_t: the threshold on error change rate. Error change rate is
        (error before feature swapping - error after feature swapping) / error before feature swapping.
        In each iteration, if the largest error change rate resulted from all possible feature swappings
        is not smaller than switch_t, the feature swapping resulting in the largest error change rate will
        be performed. If switch_t >= 0, the IGTD algorithm monotonically reduces the error during optimization.
    min_gain: if the error reduction rate is not larger than min_gain for val_step iterations, the algorithm converges.

    Return:
    This function does not return any variable, but saves multiple result files, which are the following
    1.  Results.pkl stores the original tabular data, the generated image data, and the names of samples. The generated
        image data is a 3D numpy array. Its size is [number of pixel rows in image, number of pixel columns in image,
        number of samples]. The range of values is [0, 255]. Small values in the array actually correspond to high
        values in the tabular data.
    2.  Results_Auxiliary.pkl stores the ranking matrix of pairwise feature distances before optimization,
        the ranking matrix of pairwise pixel distances, the coordinates of pixels when concatenating pixels
        row by row from image to form the pixel distance ranking matrix, error in each iteration,
        and time (in seconds) when completing each iteration.
    3.  original_feature_ranking.png shows the feature distance ranking matrix before optimization.
    4.  image_ranking.png shows the pixel distance ranking matrix.
    5.  error_and_runtime.png shows the change of error vs. time during the optimization process.
    6.  error_and_iteration.png shows the change of error vs. iteration during the optimization process.
    7.  optimized_feature_ranking.png shows the feature distance ranking matrix after optimization.
    8.  data folder includes two image data files for each sample. The txt file is the image data in matrix format,
        in which high values correspond to high values of features in tabular data. The png file shows the
        visualization of image data, in which black and white correspond to high and low values of features in
        tabular data, respectively.
    '''

    if os.path.exists(normDir):
        shutil.rmtree(normDir)
    os.mkdir(normDir)

    ranking_feature, corr = generate_feature_distance_ranking(data=norm_d, method=fea_dist_method)
    fig = plt.figure(figsize=(save_image_size, save_image_size))
    plt.imshow(np.max(ranking_feature) - ranking_feature, cmap='gray', interpolation='nearest')
    plt.savefig(fname=normDir + '/original_feature_ranking.pdf', bbox_inches='tight', pad_inches=0)
    plt.close(fig)

    coordinate, ranking_image = generate_matrix_distance_ranking(num_r=scale[0], num_c=scale[1],
                                                                 method=image_dist_method, num=norm_d.shape[1])
    fig = plt.figure(figsize=(save_image_size, save_image_size))
    plt.imshow(np.max(ranking_image) - ranking_image, cmap='gray', interpolation='nearest')
    plt.savefig(fname=normDir + '/image_ranking.pdf', bbox_inches='tight', pad_inches=0)
    plt.close(fig)

    index, err, time = IGTD(source=ranking_feature, target=ranking_image,
        err_measure=error, max_step=max_step, switch_t=switch_t, val_step=val_step, min_gain=min_gain, random_state=1,
        save_folder=normDir + '/' + error, file_name='')

    fig = plt.figure()
    plt.plot(time, err)
    plt.savefig(fname=normDir + '/error_and_runtime.pdf', bbox_inches='tight', pad_inches=0)
    plt.close(fig)
    fig = plt.figure()
    plt.plot(range(len(err)), err)
    plt.savefig(fname=normDir + '/error_and_iteration.pdf', bbox_inches='tight', pad_inches=0)
    plt.close(fig)
    min_id = np.argmin(err)
    ranking_feature_random = ranking_feature[index[min_id, :], :]
    ranking_feature_random = ranking_feature_random[:, index[min_id, :]]

    fig = plt.figure(figsize=(save_image_size, save_image_size))
    plt.imshow(np.max(ranking_feature_random) - ranking_feature_random, cmap='gray',
               interpolation='nearest')
    plt.savefig(fname=normDir + '/optimized_feature_ranking.pdf', bbox_inches='tight', pad_inches=0)
    plt.close(fig)

    data, samples = generate_image_data(data=norm_d, index=index[min_id, :], num_row=scale[0], num_column=scale[1],
        coord=coordinate, image_folder=normDir + '/data', file_name='')

    output = open(normDir + '/Results.pkl', 'wb')
    cp.dump(norm_d, output)
    cp.dump(data, output)
    cp.dump(samples, output)
    output.close()

    output = open(normDir + '/Results_Auxiliary.pkl', 'wb')
    cp.dump(ranking_feature, output)
    cp.dump(ranking_image, output)
    cp.dump(coordinate, output)
    cp.dump(err, output)
    cp.dump(time, output)
    output.close()

import pandas as pd
from sklearn import preprocessing
import numpy as np
import os

num_row = 105    # Number of pixel rows in image representation
num_col = 105    # Number of pixel columns in image representation
num = num_row * num_col # Number of features to be included for analysis, which is also the total number of pixels in image representation
save_image_size = 3 # Size of pictures (in inches) saved during the execution of IGTD algorithm.
max_step = 30000    # The maximum number of iterations to run the IGTD algorithm, if it does not converge.
val_step = 200  # The number of iterations for determining algorithm convergence. If the error reduction rate
                # is smaller than a pre-set threshold for val_step itertions, the algorithm converges.

# Import the example data and linearly scale each feature so that its minimum and maximum values are 0 and 1, respectively.
data = pd.read_csv('/content/drive/MyDrive/IGTD/Ovarian/data.csv', header = None, index_col = 0)
# Select features with large variations across samples
id = select_features_by_variation(data, variation_measure='var', num=num)
data = data.iloc[:, id]
# Perform min-max transformation so that the maximum and minimum values of every feature become 1 and 0, respectively.
norm_data = min_max_transform(data.values)
norm_data = pd.DataFrame(norm_data, columns=data.columns, index=data.index)

# Run the IGTD algorithm using (1) the Euclidean distance for calculating pairwise feature distances and pariwise pixel
# distances and (2) the absolute function for evaluating the difference between the feature distance ranking matrix and
# the pixel distance ranking matrix. Save the result in Test_1 folder.

#Euclidean
import os
import time

# 定義參數
fea_dist_method = 'Euclidean'
image_dist_method = 'Euclidean'
error = 'squared'
result_dir = '/content/drive/MyDrive/IGTD/Ovarian/Euclidean'
os.makedirs(name=result_dir, exist_ok=True)

# 開始計時
start_time = time.time()

# 執行主程式
table_to_image(norm_data, [num_row, num_col], fea_dist_method, image_dist_method, save_image_size,
               max_step, val_step, result_dir, error)

# 結束計時
end_time = time.time()

# 計算總花費時間
elapsed_time = end_time - start_time
print(f"Total execution time: {elapsed_time:.2f} seconds")

# 儲存結果到檔案
with open(os.path.join(result_dir, "execution_time.txt"), "w") as f:
    f.write(f"Total execution time: {elapsed_time:.2f} seconds\n")

#Geodesic
import os
import time

# 定義參數
fea_dist_method = 'Geodesic'
image_dist_method = 'Euclidean'
error = 'squared'
result_dir = '/content/drive/MyDrive/IGTD/Ovarian/Geodesic'
os.makedirs(name=result_dir, exist_ok=True)

# 開始計時
start_time = time.time()

# 執行主程式
table_to_image(norm_data, [num_row, num_col], fea_dist_method, image_dist_method, save_image_size,
               max_step, val_step, result_dir, error)

# 結束計時
end_time = time.time()

# 計算總花費時間
elapsed_time = end_time - start_time
print(f"Total execution time: {elapsed_time:.2f} seconds")

# 儲存結果到檔案
with open(os.path.join(result_dir, "execution_time.txt"), "w") as f:
    f.write(f"Total execution time: {elapsed_time:.2f} seconds\n")

#Pearson
import os
import time

# 定義參數
fea_dist_method = 'Pearson'
image_dist_method = 'Euclidean'
error = 'squared'
result_dir = '/content/drive/MyDrive/IGTD/Ovarian/Pearson'
os.makedirs(name=result_dir, exist_ok=True)

# 開始計時
start_time = time.time()

# 執行主程式
table_to_image(norm_data, [num_row, num_col], fea_dist_method, image_dist_method, save_image_size,
               max_step, val_step, result_dir, error)

# 結束計時
end_time = time.time()

# 計算總花費時間
elapsed_time = end_time - start_time
print(f"Total execution time: {elapsed_time:.2f} seconds")

# 儲存結果到檔案
with open(os.path.join(result_dir, "execution_time.txt"), "w") as f:
    f.write(f"Total execution time: {elapsed_time:.2f} seconds\n")

#Jensen
import os
import time

# 定義參數
fea_dist_method = 'Jensen'
image_dist_method = 'Euclidean'
error = 'squared'
result_dir = '/content/drive/MyDrive/IGTD/Ovarian/Jensen'
os.makedirs(name=result_dir, exist_ok=True)

# 開始計時
start_time = time.time()

# 執行主程式
table_to_image(norm_data, [num_row, num_col], fea_dist_method, image_dist_method, save_image_size,
               max_step, val_step, result_dir, error)

# 結束計時
end_time = time.time()

# 計算總花費時間
elapsed_time = end_time - start_time
print(f"Total execution time: {elapsed_time:.2f} seconds")

# 儲存結果到檔案
with open(os.path.join(result_dir, "execution_time.txt"), "w") as f:
    f.write(f"Total execution time: {elapsed_time:.2f} seconds\n")

#Wasserstein
import os
import time

# 定義參數
fea_dist_method = 'Wasserstein'
image_dist_method = 'Euclidean'
error = 'squared'
result_dir = '/content/drive/MyDrive/IGTD/Ovarian/Wasserstein'
os.makedirs(name=result_dir, exist_ok=True)

# 開始計時
start_time = time.time()

# 執行主程式
table_to_image(norm_data, [num_row, num_col], fea_dist_method, image_dist_method, save_image_size,
               max_step, val_step, result_dir, error)

# 結束計時
end_time = time.time()

# 計算總花費時間
elapsed_time = end_time - start_time
print(f"Total execution time: {elapsed_time:.2f} seconds")

# 儲存結果到檔案
with open(os.path.join(result_dir, "execution_time.txt"), "w") as f:
    f.write(f"Total execution time: {elapsed_time:.2f} seconds\n")

#Tropical
import os
import time

# 定義參數
fea_dist_method = 'Pearson'
image_dist_method = 'Euclidean'
error = 'squared'
result_dir = '/content/drive/MyDrive/IGTD/Ovarian/Tropical'
os.makedirs(name=result_dir, exist_ok=True)

# 開始計時
start_time = time.time()

# 執行主程式
table_to_image(norm_data, [num_row, num_col], fea_dist_method, image_dist_method, save_image_size,
               max_step, val_step, result_dir, error)

# 結束計時
end_time = time.time()

# 計算總花費時間
elapsed_time = end_time - start_time
print(f"Total execution time: {elapsed_time:.2f} seconds")

# 儲存結果到檔案
with open(os.path.join(result_dir, "execution_time.txt"), "w") as f:
    f.write(f"Total execution time: {elapsed_time:.2f} seconds\n")

"""## CNN Classification"""

import os
import pandas as pd
import numpy as np

def load_data(path, method, dim):
  res = pd.read_csv(path + 'response.txt', header = 0, sep = '\t')
  res = res['Classifier']
  sample = []
  id = []

  route = os.path.join(path + method + '/TXT/')
  file = os.listdir(route)

  image = np.empty((len(file), dim, dim, 1))

  for i in range(len(file)):
        if file[i].split('.')[1] == 'txt' :
            id.append(i)
            data = pd.read_csv(path + method + '/TXT/' + file[i], engine='c',
                               na_values=['na', '-', ''], header = None, sep = '\t')
            image[i, :, :, 0] = data.values
            sample.append(file[i].split('.txt')[0])
  image = image[id, :, :, :]
  gene = {}
  gene['data'] = image
  gene['sample'] = sample

  gene_sample = gene["sample"]

  return res, gene

import numpy as np
import tensorflow as tf
import pandas as pd
import os
import random
import matplotlib.pyplot as plt
from tensorflow.keras.regularizers import l2
from tensorflow.keras.models import Sequential
from tensorflow.keras.layers import Conv2D, MaxPooling2D, Flatten, Dense, Dropout, BatchNormalization
from tensorflow.keras.optimizers import Adam
from sklearn.model_selection import StratifiedKFold
from sklearn.metrics import accuracy_score, precision_score, recall_score, f1_score
from tensorflow.keras.callbacks import EarlyStopping
from sklearn.metrics import mean_squared_error
from sklearn.preprocessing import StandardScaler

scaler = StandardScaler()

def set_seed(seed):
    np.random.seed(seed)
    random.seed(seed)
    tf.random.set_seed(seed)

seed = 123
set_seed(seed = seed)

def create_cnn(input_shape):
    model = Sequential()
    model.add(Conv2D(32, (3, 3), activation='relu', input_shape=input_shape, padding = 'same'))
    model.add(MaxPooling2D(pool_size=(2, 2)))
    model.add(BatchNormalization())

    model.add(Conv2D(32, (3, 3), activation='relu', padding = 'same'))
    model.add(MaxPooling2D(pool_size=(2, 2)))
    model.add(BatchNormalization())

    model.add(Conv2D(32, (3, 3), activation='relu', padding = 'same'))
    model.add(MaxPooling2D(pool_size=(2, 2)))
    model.add(BatchNormalization())

    model.add(Flatten())

    model.add(Dense(1, activation='sigmoid'))

    model.compile(optimizer=Adam(), loss='binary_crossentropy', metrics=['accuracy'])
    return model

import numpy as np
import pandas as pd
import tensorflow as tf
from tensorflow.keras.optimizers import Adam
from tensorflow.keras.callbacks import EarlyStopping, ReduceLROnPlateau
from sklearn.model_selection import StratifiedKFold
from sklearn.metrics import accuracy_score, precision_score, recall_score, f1_score
from sklearn.preprocessing import StandardScaler
import matplotlib.pyplot as plt

initial_learning_rate = 0.001
validation_loss_threshold = 0.000001
max_epochs = 100

ns = [254]
method = ['Euclidean','Pearson','Geodesic','Jensen','Wasserstein','Tropical']
dim = 105

for n in ns:
    for m in method:
        path = '/content/drive/MyDrive/IGTD/Ovarian/'
        method_name = m
        res, gene = load_data(path=path, method=method_name, dim=dim)

        scaler = StandardScaler()

        X = gene['data']
        y = res
        num_samples = len(y)
        shape = X.shape[1]

        X = X.astype(np.float32)
        y = y.astype(int)

        # 交叉驗證設置
        kfold = StratifiedKFold(n_splits=10, shuffle=True, random_state=seed)

        # 存儲每個 Dropout Rate 的結果
        results = {}

        accuracy_list = []
        precision_list = []
        recall_list = []
        f1_list = []
        all_train_loss = []
        all_val_loss = []

        # 進行 10 折交叉驗證
        for train_index, val_index in kfold.split(X, y):
            X_train, X_val = X[train_index], X[val_index]
            y_train, y_val = y[train_index], y[val_index]

                # 建立 CNN 模型
            model = create_cnn(input_shape=(shape, shape, 1))

            model.compile(
                    optimizer=Adam(learning_rate=initial_learning_rate),
                    loss='binary_crossentropy',
                    metrics=['accuracy']
                )

                # 設定 Callbacks
            reduce_lr = ReduceLROnPlateau(
                    monitor='val_loss',
                    factor=0.1,
                    patience=10,
                    min_delta=validation_loss_threshold
                )

            early_stopping = EarlyStopping(
                    monitor='val_loss',
                    patience=20,
                    min_delta=validation_loss_threshold,
                    restore_best_weights=True
                )

                # 訓練模型
            history = model.fit(
                    X_train, y_train,
                    epochs=max_epochs,
                    batch_size=32,
                    validation_data=(X_val, y_val),
                    callbacks=[reduce_lr, early_stopping],
                    verbose=0
                )

            # 保存損失曲線
            all_train_loss.append(history.history['loss'])
            all_val_loss.append(history.history['val_loss'])

            # 預測
            y_pred = model.predict(X_val)
            y_pred_labels = (y_pred > 0.5).astype(int).reshape(-1)

            # 計算性能指標
            accuracy_list.append(accuracy_score(y_val, y_pred_labels))
            precision_list.append(precision_score(y_val, y_pred_labels, average='binary'))
            recall_list.append(recall_score(y_val, y_pred_labels, average='binary'))
            f1_list.append(f1_score(y_val, y_pred_labels, average='binary'))

            #損失補齊
            max_len = max(len(loss) for loss in all_train_loss)
            all_train_loss = [np.pad(loss, (0, max_len - len(loss)), 'constant',constant_values=np.mean(loss)) for loss in all_train_loss]
            all_val_loss = [np.pad(loss, (0, max_len - len(loss)), 'constant',constant_values=np.mean(loss)) for loss in all_val_loss]

        # 計算平均性能指標
        results = {
                'mean_accuracy': np.mean(accuracy_list),
                'std_accuracy': np.std(accuracy_list),
                'mean_precision': np.mean(precision_list),
                'std_precision': np.std(precision_list),
                'mean_recall': np.mean(recall_list),
                'std_recall': np.std(recall_list),
                'mean_f1': np.mean(f1_list),
                'std_f1': np.std(f1_list),
            }

        # 結果輸出
        print(f"Accuracy: Mean = {results['mean_accuracy']:.4f}, Std = {results['std_accuracy']:.4f}")
        print(f"Precision: Mean = {results['mean_precision']:.4f}, Std = {results['std_precision']:.4f}")
        print(f"Recall: Mean = {results['mean_recall']:.4f}, Std = {results['std_recall']:.4f}")
        print(f"F1 Score: Mean = {results['mean_f1']:.4f}, Std = {results['std_f1']:.4f}")

        # 繪製損失曲線
        plt.figure(figsize=(10, 6))
        plt.plot(np.mean(all_train_loss, axis=0), label='All Train Loss', color='blue')
        plt.plot(np.mean(all_val_loss, axis=0), label='All Val Loss', color='orange')
        plt.title('Average Loss Curve')
        plt.xlabel('Epochs')
        plt.ylabel('Loss')
        plt.legend()
        plt.grid()
        plt.show()
